# Supplementary material for: Standard language proficiency as social capital: Impacts on subjective socioeconomic status in China
Source: PLoS One. 2025 Nov 20;20(11):e0334861. doi: 10.1371/journal.pone.0334861 (PMC12633880; doi:10.1371/journal.pone.0334861)
Supplement: S1 File — (ZIP) [file pone.0334861.s001.zip]

Archive with 3 entries (2 files):
- cgss2021stata/
- cgss2021stata/CGSS2021.dta
- cgss2021stata/CGSS2021问卷.pdf
